# Supplementary material for: Characteristics of the prehospital phase of adult emergency department patients with an infection: A prospective pilot study
Source: PLoS One. 2019 Feb 7;14(2):e0212181. doi: 10.1371/journal.pone.0212181 (PMC6366787; doi:10.1371/journal.pone.0212181)
Supplement: S1 Dataset — (XLS) [file pone.0212181.s001.xls]

## Sheet: Dataset PLOS
Sex	Age	Triage	Referred	Transportation	Urgency_ambulance	Admission	LOS	CCI	Symptoms_days	Antibiotics_currently	Antibiotics_30days	GP_previous	ED_previous	RRsyst	RRdiast	Heartrate	Saturation	RR	Temp	GCS	Sepsis	Focus	Severity_infection	ICU	SIRS	qSOFA	SOFA	Adverse_outcome
1	19	2	1	0		1	0	0	3	0	0	0	0							15	0	13	0	0	0	0	0	0
1	19	2	1	0		0		0	1	0	0	0	0	114	60	76	100	14	37.1	15	0	3	0	0	0	0	0	0
0	20	2	1	0		0		0	5	0	0	0	0	122	74	85	100	14	37	15	0	13	0	0	0	0	1	0
0	20	2	1	1	2	0		0	7	0	1	1	0	126	71	109	100	18	39.9	15	1	13	1	0	3	0	1	0
0	20	2	1	0		0		0	7	0	0	0	0	145	89	88	96	18	37.2	15	0	3	0	0	1	0	0	0
0	21	3	1	0		1	15	0	1	1	1	1	0					14	36.3	15	0	13	0	0	1	0	0	0
0	22	2	1	0		1	2	0	3	0	0	0	0	100	85	90	100	16	38	15	0	3	0	0	1	1	0	0
1	23	3	1	0		0		1	2	0	0	0	0			100		14	37.3	15	1	2	1	0	2	0	0	0
1	23	2	1	0		0		1	2	0	0	0	0	145	95	113	100	20	37.9	15	0	2	0	0	1	0	0	0
1	24	3	1	0		0		0	1	1	0	0	0	148	83	80	100	14	36.1	15	0	4	0	0	1	0	0	0
0	24	2	1	0		1	1	0	1	0	0	0	0	100	60	110		14	36.3	15	1	3	1	0	2	1	1	0
0	24	2	1	0		1	1	0	1	0	0	0	0	130	80	102	100	16	37.2	15	1	3	1	0	2	0	0	0
1	25	2	0	0		1	2	0	3	0	0	0	0	140	66	114	98	16	38.9	15	1	5	1	0	3	0	0	0
1	25	3	0	0		1	2	0	3	0	0	1	1	122	79	100	97	14	38.2	15	1	4	1	0	2	0	0	0
1	25	2	1	0		1	1	0	2	0	0	1	0			90	99	14	37.1	15	0	3	0	0	1	0	0	0
0	26	2	1	0		0		0	2	0	0	0	0	114	66	72	98	14	37.2	15	0	13	0	0	0	0	0	0
0	26	2	1	0		0		0	3	0	0	0	0	129	75	105	99	14	39.5	15	1	13	1	0	2	0	0	0
1	26	2	1	0		0		0	3	1	1	1	0	140	75	80	99	14	37.7	15	0	4	0	0	0	0	0	0
1	27	2	1	0		0		0	3	0	0	0	0	115	80	88	100	15	37.4	15	0	3	0	0	0	0	0	0
1	27	2	1	0		1	3	0	1	0	0	1	0	94	45	82	99	16	36.5	15	0	3	0	0	1	1	1	0
1	27	1	1	0		1	2	0	3	0	0	1	0	125	72	105	100	18	39.4	15	1	2	1	0	3	0	0	0
1	28	2	1	0		1	5	0	1	0	0	0	0	123	67	100	99	16	37.6	15	1	3	1	0	2	0	1	0
1	29	3	1	0		0		1	1	1	1	1	0	115	72	129	99	18	37.3	15	1	2	1	0	2	0	0	0
0	30	2	1	0		1	0	0	3	0	0	0	0	140	89	120	99	16	37.4	15	0	13	0	0	1	0	0	0
1	30	3	1	0		0		0	2	0	0	0	1	131	81	112	100	16	37.5	15	0	2	0	0	1	0	0	0
0	31	1	1	0		0		0	3	0	0	0	0			91	99		36.7	15	0	13	0	0	1	0	0	0
1	31	2	0	0		0		0	2	0	0	0	0	140	85	102	99	16	36.6	15	0	3	0	0	1	0	0	0
1	31	3	1	0		1	5	3	2	1	1	1	0	109	69	82	98	18	37.8	15	0	2	0	0	1	0	1	0
1	32	2	1	0		1	4	0	1	0	0	0	0	120	66	130	100	14	38	15	1	3	1	0	2	0	0	0
0	34	2	1	0		0		1	2	0	0	0	0	155	80	77	98	14	37.5	15	0	14	0	0	0	0	2	0
1	34	2	1	0		0		0	2	0	0	0	0			115	96	15	37.6	15	0	4	0	0	1	0	0	0
0	34	3	1	0		1	1	0	1	0	0	0	0	137	75	68	98	15	37.2	15	0	3	0	0	0	0	0	0
0	34	2	1	0		1	4	0	7	0	0	0	0	161	82	88	100	14	38.3	15	0	3	0	0	1	0	0	0
0	35	3	1	0		1	1	0	30	1	1	1	0	111	75	90	95	20	36.8	15	0	2	0	0	0	0	1	0
1	36	2	1	0		1	1	1	1	0	0	0	0	119	64	90	100	17	36.6	15	0	13	0	0	1	0	0	0
1	37	2	1	0		0		0	1	0	0	0	0			90	99	14	36.9	15	0	13	0	0	0	0	0	0
1	37	2	1	0		0		0	5	1	1	0	0	134	81	105	99	16	36.7	15	0	2	0	0	1	0	0	0
1	37	3	1	0		1	2	0	14	1	1	0	0	128	70	94	100			15	0	2	0	0	1	0	0	0
1	38	3	1	0		0		0	60	0	0	0	0	116	77	93	97	20	38.2	15	1	2	1	0	3	0	0	0
1	39	3	1	0		1	5	0	1	0	0	1	0	133	73	64	100	16	35.9	15	0	3	0	0	1	0	0	0
1	40	2	1	0		1	1	0	1	0	0	1	0	101	58		99	14	37	15	0	3	0	0	0	0	0	0
1	40	1	0	1	2	1	8	0	14	0	0	0	0	120	93	104	94	32	39.4	15	1	2	2	0	4	1	2	0
1	41	2	1	0		1	3	0	3	0	0	0	0	138	71	105	98	18	37.6	15	1	3	1	0	2	0	0	0
1	41	2	1	0		1	7	0	2	1	1	1	0	132	84	125	99	25	38.3	15	1	2	1	0	4	1	2	0
0	42	2	1	0		0		0	3	0	0	1	0							15	0	2	0	0	0	0	0	0
1	43	2	1	0		1	1	0	1	1	1	1	0	155	94	116	100	14	36.6	15	0	14	0	0	1	0	0	0
0	44	3	1	0		0		3	7	1	1	1	0	149	93	95	95	22	36.7	15	1	2	1	0	2	1	0	0
0	44	2	0	1	1	1	1	1	4	0	0	0	0	132	78	90	98	20	38.8	15	1	2	1	0	2	0	0	0
1	44	1	1	1	2	1	3	1	2	1	1	1	0	118	87	125	93	20	37.2	15	0	2	0	0	1	0	0	1
0	45	3	1	0		0		0	6	1	1	1	0							15	0	13	0	0	0	0	0	0
1	45	2	1	0		0		1	2	1	1	1	0	107	73	104	98	16	36.5	15	1	4	1	0	2	0	0	0
0	45	2	0	1	1	1	0	0	3	0	0	0	0	105	68	64	95	15	36.8	15	0	3	0	0	1	0	3	0
0	45	2	1	0		0		2	3	0	0	0	0	135	86	55	100	14	37.1	15	1	3	1	0	2	1	1	0
1	45	2	1	0		0		0	1	0	0	0	0	100	84	98	94	20	38.4	15	1	2	1	0	3	1	0	0
1	46	2	1	0		0		0	2	0	0	0	0	119	74	97	96	24	37.8	15	1	13	1	0	2	1	1	0
0	46	2	0	0		1	2	0	60	0	0	1	1	112	68	92	94	16	38.4	15	1	4	1	0	2	0	0	0
1	46	1	0	0		0		0	3	0	0	0	0	135	89	108	100	18	37.9	15	0	2	0	0	1	0	0	0
0	46	2	1	0		0		0	2	0	0	0	0	140	92	101	97	14	37.1	15	0	2	0	0	1	0	1	0
1	46	3	1	1	2	0		1	40	0	0	0	0	164	92	66	99	15	37.4	15	0	2	0	0	0	0	0	0
0	46	2	1	1	1	1	5	2	4	0	0	0	0	123	42	123	90	35	38.6	15	1	2	2	0	4	1	3	0
0	46	2	0	1	1	1	7	1	7	0	0	0	0	127	91	110	86	20	36.9	15	0	2	0	0	1	0	3	0
1	47	1	0	0		1	11	4	3	0	0	0	0	111	60	122	92	36	38	14	1	4	2	1	2	2	7	1
1	47	2	1	0		1	3	0	1	0	0	0	0	156	99	97		14	38.9	15	1	3	1	0	3	0	0	0
0	47	3	1	0		0		0	14	0	0	0	0	124	70	81	98	14	36.1	15	0	2	0	0	0	0	1	0
1	48	3	1	1	3	1	3	0	2	1	1	1	0	145	84	90	94	18	37.9	15	0	4	0	0	0	0	0	0
0	48	3	1	0		0		0	21	1	1	1	0	129	74	65	96	18	37.2	15	0	2	0	0	0	0	1	0
0	49	3	0	0		1	4	0	3	0	0	0	0	129	71	88	100	16	37.1	15	0	4	0	0	0	0	1	0
1	49	2	1	1	2	1	8	1	2	1	1	1	0	137	80	122	94	16	39	15	1	2	1	0	3	0	1	0
0	49	2	1	1	2	1	6	1	1	1	1	1	0	123	78	88	93	21	36.3	15	0	2	0	0	1	0	2	0
1	50	1	1	0		0		1	3	0	0	0	0	125	107	95	96	22	38.5	15	1	2	1	0	3	1	1	0
0	51	3	1	0		0		1	14	1	1	1	0	133	78	72		14	37.2	15	0	13	0	0	0	0	1	0
1	51	2	1	0		0		2	1	0	0	0	0	144	67	76	96	20	38.9	15	1	4	1	0	2	0	1	0
1	51	2	1	0		1	5	0	3	0	0	0	0	137	98	80	99	14	40	15	0	4	0	0	1	0	0	0
0	51	1	1	0		1	5	1	2	0	1	1	0	140	81	121	97	14	38.9	15	1	2	1	0	3	0	1	0
1	51	1	1	1	2	1	26	0	7	0	0	0	0	145	103	171	94	28	37.1	15	1	2	2	0	3	1	5	0
0	52	2	0	0		1	3	7	7	0	0	0	0	140	69	104	98	14	38.2	15	1	13	2	0	3	0	4	0
0	52	2	0	1	1	1	4	0	1	0	0	1	0	147	71	65	96	18	37.2	15	0	13	0	0	1	0	1	0
1	52	2	1	0		1	3	1	1	0	0	0	0	173	93	89	100	14	36.6	15	0	3	0	0	1	0	0	0
0	52	2	1	0		1	14	0	3	0	0	0	0	139	97	99	100	14	37.8	15	0	3	0	0	1	0	0	0
0	52	2	1	0		1	5	5	3	1	1	1	0	149	66	91	90	21	40.5	15	1	2	2	0	4	0	3	0
0	52	2	1	1	2	1	4	1	3	0	0	0	0	124	65	129	88	22	37.4	15	1	2	1	0	2	1	1	0
0	52	0	1	1	2	1	8	1	4	0	0	0	0	181	79	150	100	30	38.2	15	1	2	2	1	4	1	1	1
1	53	3	1	1	2	0		2	7	0	0	1	0	118	63	82	98	15	36.2	15	0	14	0	0	1	0	0	0
1	53	2	1	1	3	1	3	2	1	0	0	0	0	96	62	86	95	23	38.5	15	1	4	1	0	2	2	0	0
0	53	1	1	1	3	1	22	1	21	0	1	1	0	140	87	115	96	14	38.1	15	1	4	1	0	3	0	1	0
0	53	1	1	1	3	1	12	0	1	1	1	1	0	104	77	102	96	16	36.9	8	0	4	0	0	1	1	4	0
1	54	1	1	0		1	7	1	2	0	0	1	0	134	77	140	97	22	39.5	15	1	5	1	0	4	1	3	0
0	54	3	1	0		1	6	2	2	0	0	0	0	108	58	104	90	34	37.7	15	1	3	1	0	3	1	4	0
1	54	2	1	1	2	1	0	3	1	0	0	0	0	172	101	63	92	21	36.3	15	0	2	0	0	1	0	2	0
1	55	2	1	0		1	14	7	7	0	0	1	0	120	68	116	92	18	37.2	15	1	13	1	0	2	0	0	0
1	55	2	1	1	2	1	7	1	7	0	0	0	0	122	68	138	99	18	40.5	15	1	3	1	0	4	0	0	0
0	55	2	1	1	1	0		1	1	0	0	1	0	129	68	84	100	15	39.1	15	0	2	0	0	1	0	1	0
0	55	2	1	1		1	6	1	1	1	1	0	0	144	119	110	86	20	38.6	15	1	2	2	0	3	0	2	0
1	55	1	0	1	1	1	35	1	7	1	1	1	0	178	85	120	88	23	36	15	1	2	2	0	3	1	2	0
1	56	3	0	1	2	1	5	7	4	0	0	0	0	108	80	84	96	14	38.7	15	1	13	1	0	3	0	4	0
0	56	2	1	0		1	11	2	2	0	0	1	0	151	88	104	96	16	38.8	15	1	5	1	0	3	0	0	0
1	56	1	0	1	1	1	1	1	3	1	1	1	0	160	99	164	97	18	36.9	15	1	3	1	0	2	0	0	0
1	56	3	1	1	3	1	2	3	10	0	0	0	0			106	95	18	37.7	15	1	3	2	0	2	0	4	0
1	56	3	0	1	2	1	8	1	5	0	0	0	0	125	75	105	88	21	38	15	1	2	2	0	2	0	2	0
1	56	1	1	1	2	1	11	3	3	0	0	0	0	114	66	113	92	22	38.8	15	1	2	2	0	4	1	3	0
1	56	3	1	0		0		1	21	0	0	1	0	164	108	100	99	18	37	15	1	2	1	0	2	0	0	0
1	56	1	1	1	1	1	7	0	1	0	0	0	0	77	41	89	97	20	40.1	15	1	2	3	0	2	1	4	0
0	56	2	1	0		0		2	2	0	0	0	0	130	60	68	98	18	36.5	15	0	2	0	0	1	0	1	0
0	56	2	1	0		0		1	4	0	0	0	0			102	97	14	39.2	15	1	2	1	0	2	0	0	0
1	56	2	1	0		1	3	2	14	0	0	1	0	108	90	86	93	14	37	15	0	2	0	0	1	0	2	0
1	56	1	1	1	1	1	5	1	7	1	1	1	0	65	34	93	87	27	36	15	1	2	3	1	2	2	4	1
0	57	2	0	1	3	1	3	0	3	0	0	0	0	123	73	92	100	18	38.2	15	1	13	1	0	3	0	0	0
1	57	2	1	0		1	3	1	7	1	1	1	0	155	86	85	98	14	36.7	15	0	13	0	0	0	0	0	0
1	57	2	1	1	1	1	5	1	3	0	0	0	0	94	60	94	96	14	37.5	15	0	3	0	0	1	1	2	0
1	57	2	0	0		1	8	1	2	0	0	0	0	135	70	94	92	15	36.8	15	0	2	0	0	1	0	2	0
1	57	2	1	1	2	1	8	3	50	0	1	1	0	102	58	92	94	22	37.8	15	1	2	1	0	3	1	0	0
0	57	2	1	0		1	6	2	16	0	1	1	0	163	94	115	94	24	37	15	1	2	2	0	3	1	2	0
1	57	2	1	0		1	6	0	9	0	0	1	0	183	97	112	92	28	37.3	15	1	2	2	0	2	1	2	0
1	58	0	1	1	1	1	10	2	1	0	0	0	0	64	30	149	93	30	40.5	15	1	13	3	1	3	2	4	1
0	58	1	1	1	1	1	14	9	1	0	0	0	0	79	39	115	96	21	39.5	14	1	4	2	0	3	2	2	0
0	58	3	1	1	2	0		0	3	0	0	0	0	91	72	106	100	13	38.8	15	1	2	2	0	3	1	5	0
1	58	1	1	1	2	1	5	1	1	0	0	0	0			80	90	20	37.4	15	0	2	0	0	1	0	3	0
0	58	3	0	0		0		1	2	0	0	0	0	119	85	77	97	18	37.7	15	0	2	0	0	0	0	0	0
0	58	1	1	1	2	1	5	1	21	0	1	1	0			139	86	22	37.5	15	1	2	2	0	3	1	2	0
0	59	2	1	0		1	4	1	7	0	0	0	0	144	99	104	92	22	37.3	15	1	2	1	0	2	1	1	0
1	59	3	1	0		1	3	1	5	0	0	1	0	140	80	105	100	20	37.4	15	0	2	0	0	1	0	1	0
0	59	2	1	0		1	8	1	2	0	0	0	0	153	105	100	92	20	36.8	15	0	2	0	0	1	0	4	0
1	59	2	1	1	3	1	2	4	1	0	0	0	0			112	94	20	38	15	0	2	0	0	1	0	0	0
1	59	2	1	1	2	1	6	1	5	1	1	1	0	172	80	106	87	14	36.9	15	1	2	2	0	2	0	3	0
1	59	3	1	0		1	11	1	4	0	0	0	0	130	85	102	96	20	38.1	15	1	2	1	0	2	0	1	0
1	60	3	1	1	3	0		0	1	0	0	0	0	138	76	102	95	20	37.1	15	0	3	0	0	1	0	0	0
0	60	0	1	1	1	1	2	2	10	1	1	0	1	142	80	140	72	25	38	5	1	2	2	0	3	2	5	0
1	60	2	1	1	1	0		2	10	0	0	0	0	157	85	66	94	24	37.7	15	0	2	0	0	1	1	1	0
1	60	2	1	0		1	7	0	6	1	1	1	0	127	85	118	92	18	36.5	15	1	2	2	0	2	0	2	0
1	60	1	1	1	1	1	12	1	9	1	1	1	0	156	78	96	94	28	37.2	15	1	2	2	0	3	1	2	0
0	60	2	1	0		1	25	1	4	1	1	1	0	126	83	131	94	20	36.4	15	1	2	1	0	2	0	0	0
1	60	2	1	0		0		2	5	1	1	1	0	184	75	114	95	20	37	15	0	2	0	0	1	0	0	0
1	61	1	1	0		1	3	0	1	0	0	0	0	117	64	134	97	32	39.1	15	1	4	1	0	4	1	0	0
1	61	1	0	1	2	1	2	2	7	1	1	1	0	133	88	100	71	22	37.1	14	1	2	2	0	3	2	2	0
1	61	1	1	0		1	6	3	2	0	1	0	0			113	72	22	38.8	15	1	2	2	0	4	1	3	0
0	61	2	0	1	1	1	12	2	1	0	0	1	0	155	93	120	92	25	36.9	15	1	2	1	0	2	1	1	0
1	61	2	1	0		1	5	1	3	1	1	1	0	171	91	110	90	24	38.4	15	1	2	2	0	4	1	2	0
0	61	2	1	0		1	3	1	1	0	1	0	0	113	70	118	93	24	39.1	15	1	2	2	0	4	1	2	0
1	61	3	1	0		0		1	7	1	1	1	0	124	72	75	94	12	37.2	15	0	2	0	0	0	0	1	0
1	61	2	1	1	2	1	4	2	3	1	1	1	0	148	101	93	91	14	37.3	15	1	2	2	0	3	0	2	0
1	62	2	1	0		1	20	2	1	0	0	0	0	119	62	82	96	16	36.9	15	0	14	0	0	1	0	0	0
0	62	2	0	0		1	4	1	21	0	1	1	0	142	85	126	94	14	38	15	1	4	2	0	2	0	3	0
1	62	3	1	0		0		2	7	1	1	1	0	125	80	104	96	14	38	15	0	4	0	0	1	0	0	0
0	62	2	0	0		1	5	0	1	0	0	0	0						38.6	15	1	4	1	0	2	0	0	0
0	62	3	1	0		1	5	0	2	0	0	0	0	116	75	97	98	14	37	15	1	3	1	0	2	0	1	0
0	62	2	1	1	2	1	13	0	3	0	0	0	0	120	60	120	98	16	37.3	15	0	3	0	1	1	0	1	1
1	62	2	1	1	2	1	9	1	16	1	1	1	0	104	89	111	92	15	37.3	15	1	2	2	0	2	0	2	0
0	62	3	0	1	2	1	3	3	3	0	0	0	0	101	66	125	92	20	37	15	0	2	0	0	1	0	1	0
1	62	2	0	1		1	5	2	2	0	0	0	0	143	63	100	90	25	38.5	15	1	2	2	0	3	1	3	0
1	62	2	1	1	2	1	8	0	14	0	0	0	0	100	45	106	88	24	37.8	15	1	2	2	0	3	2	3	0
1	63	2	0	1	2	1	5	4	1	0	0	0	0	160	98	136	94	22	40.3	15	1	4	1	0	4	1	0	0
0	63	2	1	1	3	1	9	3	1	1	1	1	0	145	80	102	94	25	37.7	15	1	2	2	0	2	1	3	0
0	63	1	1	1	1	1	39	1	14	1	1	1	0	101	60	115	92	35	36.8	13	1	2	2	1	3	2	7	1
0	63	2	1	1	3	1	9	3	1	1	1	1	0	181	82	88	88	16	38.1	15	0	2	0	0	1	0	2	0
0	63	1	0	1		1	32	9	3	0	0	0	0	158	110	141	94	19	38.9	15	1	2	1	0	2	0	1	0
1	64	3	1	0		0		1	4	0	0	1	1	134	71	75	95	14	37.6	15	0	13	0	0	0	0	1	0
0	64	3	1	0		1	4	7	5	1	1	1	0	101	51	76	97	22	37.8	15	0	13	0	0	1	1	0	0
0	64	1	1	1	2	1	5	1	7	0	0	0	0	139	64	76	95	30	40.1	15	1	13	2	0	2	1	2	0
0	64	2	1	0		0		1	7	0	0	1	0	144	69	72		14	36.5	15	0	3	0	0	0	0	0	0
0	64	2	1	0		1	3	3	60	0	1	1	1				97	20	36.9	15	0	2	0	0	0	0	2	0
0	64	2	1	1	3	1	1	4	2	0	0	0	0	96	51	85	94	18	35.3	15	0	2	0	0	1	1	2	0
1	64	2	0	0		0		3	14	0	1	1	0			66	99	32	37	15	0	2	0	0	1	1	1	0
1	64	2	1	1	2	1	5	2	14	0	0	1	0	122	83	104	96	22	37.2	15	1	2	1	0	2	1	2	0
0	64	1		1	3	1	20	0	14	0	0	0	0	81	52	72	86	14	37.3	15	1	2	2	0	2	1	6	0
1	64	1	1	1	2	1	7	3	3	1	1	0	0	173	78	95	100	27	39	15	1	2	1	0	4	1	1	0
0	64	1	1	0		1	4	2	60	0	1	1	0	135	106	107	76	25	37.5	15	1	2	2	0	2	1	2	0
1	65	2	1	1	3	1	4	4	1	0	0	0	0	115	71	79	92	24	37.7	15	0	2	0	0	1	1	2	0
0	65	2	1	1	2	1	5	2	3	0	0	0	0	100	53	100	94	18	37.5	15	0	2	0	0	1	1	3	0
1	65	1	1	1	1	1	4	2	4	0	0	0	0	112	72	136	93	28	39	15	1	2	2	0	4	1	2	0
0	65	3	1	0		0		2	14	0	1	1	0	177	88	92	97	21	36.5	15	1	2	1	0	2	0	1	0
1	65	1	1	1	2	1	9	2	3	0	0	0	0	122	92	140	97	37	39.8	15	1	2	2	0	4	1	4	0
1	66	2	1	1	3	1	19	0	28	0	0	1	0	134	89	85	98	18	37	15	0	13	0	0	1	0	0	0
0	66	2	1	1	3	1	10	5	1	1	1	1	0	144	135	80	97	22	38.2	14	1	5	2	0	3	2	2	0
1	66	2	1	1	1	1	11	2	3	0	0	0	0	159	87	95	86	21	37.2	15	1	2	2	0	3	0	2	0
0	66	2	1	1	3	1	12	0	14	1	1	1	0	118	55	88	97	22	36.8	12	1	2	1	0	1	2	0	0
1	66	2	1	0		0		1	8	1	1	1	0	158	74	74	100	20	36	15	1	2	1	0	2	0	2	0
0	67	2	0	1		1	6	3	3	0	0	0	0	133	71	109	96	14	36.7	15	0	13	0	0	1	0	3	0
0	67	1		1	2	1	8	2	4	1	1	1	0	100	75	110	92	24	39	15	1	4	1	0	3	2	0	0
0	67	2	1	0		1	5	3	10	0	0	0	0	143	59	87	96	18	37.9	15	0	3	0	0	0	0	0	0
1	67	1	1	1	1	1	20	4	1	0	0	0	0	79	59	100	90	30	37.2	14	1	2	2	0	2	3	5	0
0	67	2	1	1	2	0		4	1	0	0	0	0	172	81	60	95	14	36.6	15	0	2	0	0	0	0	1	0
1	67	2	1	1	2	1	4	3	1	1	1	0	0	139	60	90	90	25	37.3	15	1	2	2	0	2	1	6	0
0	67	1	1	1	2	1	7	2	2	0	1	0	0	165	75	120	84	24	37.5	15	1	2	2	0	3	1	2	0
0	67	1	1	1	1	1	7	1	2	1	1	0	0	174	110	130	88	22		4	1	2	2	0	3	2	4	0
1	67	2	1	1	3	1	7	1	7	0	0	0	0	145	89	113	94	22	37.4	15	1	2	1	0	2	1	1	0
1	67	2	1	0		0		2	3	0	0	0	0	116	85	122	92	20	38.1	15	1	2	1	0	2	0	1	0
1	67	0	1	1	1	1	10	3	1	0	0	0	0	115	98	160	94	50	37.8	10	1	2	2	1	2	2	3	1
0	68	2	1	1	3	1	4	0	3	1	1	1	0	157	81	60	97	14	37.5	15	0	13	0	0	0	0	1	0
0	68	3	1	0		0		0	14	1	1	1	0					14	36.9	15	0	13	0	0	1	0	0	0
0	68	2	1	1	3	1	10	4	7	0	0	1	0	160	80	68	97	18	37.1	14	0	4	0	0	0	1	3	0
1	68	1	1	1	1	1	5	2	14	0	0	0	0	173	60	108	94	14	36.9	15	1	4	1	0	3	0	3	0
1	68	2	1	1	3	1	4	1	1	0	0	0	0	120	75	120	93	24	36.5	14	1	3	2	0	2	2	5	0
0	68	2	1	0		1	8	2	21	0	1	1	0	160	83	101	95	14	38.1	15	1	2	2	0	3	0	2	0
1	68	2	1	0		0		1	7	1	1	1	0	160	90	84	94	16	37.1	15	0	2	0	0	0	0	0	0
1	69	2	1	1	3	1	6	5	0	0	0	0	0	87	42	86	99	14	36.9	14	1	4	2	0	0	2	2	0
0	69	1	0	0		1	12	8	1	1	1	0	0	135	89	124	91	22	38.9	15	1	4	1	0	3	1	1	0
1	69	2	1	1	2	1	3	2	3	0	0	0	0	110	66	78	94	22	38	15	0	2	0	0	1	1	2	0
1	69	2	0	1	2	1	7	0	4	0	0	0	0			121	95	28	38.5	15	1	2	2	0	3	1	2	0
1	69	1	0	1	2	1	8	7	2	0	0	0	0	133	54	105	75	32	39.7	14	1	2	2	0	3	2	4	0
1	69	1	0	1	2	1	11	2	14	0	0	1	0	156	85	111	77	34	39	15	1	2	2	0	4	1	2	0
1	69	2	1	0		1	5	3	7	0	0	1	0	159	58	103	91	26	39.3	15	1	2	2	0	4	1	2	0
0	69	2	1	1	2	1	4	4	7	0	0	0	0	160	89	95	96	20	37.3	15	0	2	0	0	1	0	1	0
1	69	2	1	1	2	1	6	0	28	0	0	1	0	132	71	106	90	27	37.4	15	1	2	2	1	2	1	5	1
0	69	3	1	0		0		2	3	0	0	0	0	153	67	69	97	20	36.3	15	0	2	0	0	1	0	1	0
0	69	1	1	0		1	14	5	1	0	0	0	0	103	60	115	88	24	39.5	15	1	2	1	0	3	1	1	0
1	69	1	1	1	1	1	5	2	7	0	0	0	0	144	99	116	99	30	37.6	15	1	2	1	0	2	1	1	0
0	70	1	0	1	1	1	1	1	1	0	0	0	0	170	100	75	100	14	36.2	3	0	13	0	1	1	1	6	1
1	70	2	1	0		1	27	0	2	0	0	0	0	120	60	93	100	16	37.6	14	1	5	2	0	2	1	2	0
0	70	2	0	0		1	7	4	2	0	0	0	0	123	66	76	96	14	40.1	15	0	3	0	0	1	0	3	0
0	70	1	1	0		1	5	2	7	0	0	1	0	160	85	120	88	22	38.4	15	1	2	2	0	4	1	2	0
1	70	0	0	1	1	1	14	5	3	0	0	0	0	184	67	105	90	30	36.1	3	1	2	2	1	3	2	6	1
1	70	1	1	0		1	6	0	14	0	1	1	0	192	97	97	93	28	38.6	15	1	2	2	0	3	1	2	0
1	70	0	0	1	1	1	34	3	1	1	1	0	0	90	54	100	65	24	36.3	15	1	2	2	0	2	2	4	0
0	70	1	1	0		1	2	5	1	0	0	0	0	209	121	126	83	36	36	15	1	2	2	0	3	1	3	0
0	70	1	1	1	2	1	8	2	1	1	1	0	0	118	79	73	93	21	38.2	15	1	1	1	0	2	0	2	0
0	71	1	1	1	2	1	41	3	4	0	0	1	0	114	80	135	83	18	36.3	15	1	13	2	0	2	0	4	0
1	71	1	1	1	1	1	13	2	3	0	0	0	0	133	87	130	91	34	39.8	8	1	5	2	0	4	2	5	0
0	71	1	1	0		1	5	1	1	0	0	0	0	130	62	106		14	38.7	15	1	4	1	0	3	0	1	0
0	71	2	1	1	2	1	66	3	5	0	0	0	0	97	44	78	97	14	38.6	15	0	4	0	0	1	1	2	0
1	71	2	1	1	1	1	23	2	2	0	0	1	0	95	40	109	95	20	39.4	15	1	4	2	0	2	1	1	0
0	71	2	1	1	2	1	13	7	3	0	0	0	0	152	58	95	98	20	38.8	15	1	4	2	0	2	0	6	0
0	71	2	1	1	3	0		2	4	0	0	0	0	131	84	77	96	16	37.5	15	0	3	0	0	0	0	0	0
0	71	2	1	0		1	7	1	5	0	0	1	0	124	70	94	79	18	38.2	15	1	2	2	0	2	0	2	0
1	71	2	1	1	2	1	10	2	5	0	0	0	0	124	64	89	92	22	37.1	15	0	2	0	0	1	1	1	0
0	71	1	0	1	1	1	18	4	7	1	1	0	0	110	85	80	88	20	36.8	15	0	2	0	0	1	0	3	0
0	71	2	1	1	2	1	2	2	1	0	0	0	0	108	69	74	85	20	37	15	0	2	0	0	1	0	2	0
0	71	3	0	0		1	8	5	2	0	0	0	0	168	56	57	92	20	37.8	15	0	2	0	0	1	0	6	1
1	71	2	1	1	1	1	4	1	21	1	1	1	0	179	94	97	94	22	36.7	15	1	2	2	0	3	1	2	0
1	72	2	1	0		1	4	2	2	0	0	1	0	166	72	106	95	14	38	15	0	4	0	0	1	0	0	0
1	72	2	0	1	1	0		0	3	0	0	0	0	172	98	104	97	27	38.9	15	1	4	1	0	3	1	0	0
0	72	3	0	0		0		0	2	0	0	0	0	165	89	74	96	10	35.9	15	1	3	1	0	2	0	0	0
0	72	1	1	1	2	1	16	3	10	0	1	1	0	179	100	108	94	30	37.2	15	1	2	2	0	3	1	2	0
1	72	2	1	0		1	7	1	1	0	0	0	0	174	75	86	92	18	36.4	15	0	2	0	0	0	0	2	0
0	72	2	1	0		1	6	2	21	0	1	1	0	178	91	77	93	22	37.8	15	1	2	2	0	2	1	2	0
0	72	2	1	0		1	5	2	1	0	0	0	0	118	54	80	90	20	37.8	15	0	2	0	0	1	0	4	0
0	72	2		1	3	1	2	3	40	0	0	0	1	123	80	110	90	20	36.9	15	0	2	0	0	1	0	0	0
1	72	3	1	0		1	11	0	30	0	1	1	1	131	69	97	97	16	37.2	15	0	1	0	0	1	0	5	0
0	73	2	1	0		1	11	4	2	1	1	0	0	148	57	96	91	30	39.7	15	1	13	2	0	4	1	3	0
0	73	2	1	1	3	1	13	3	3	0	0	0	0	125	75	100	98	14	38.8	15	1	13	1	0	2	0	1	0
1	73	1	1	1	3	1	33	3	1	0	0	1	0	125	60	88	98	20	38.5	14	1	6	2	0	2	1	4	0
0	73	1	0	1	1	1	10	3	3	0	0	0	0	78	39	74	100	22	37.4	15	1	4	3	1	1	2	4	1
1	73	2	1	1	3	1	16	4	2	0	0	0	0	121	65	111	90	30	37.3	15	1	2	2	0	2	1	1	0
0	73	3	1	0		1	7	5	10	0	0	0	0	120	82	125	91	30	37.2	15	1	2	2	0	3	1	3	0
1	73	1	0	1	1	1	24	2	1	0	0	0	0	117	55	74	87	23	37.2	14	1	2	2	1	2	2	4	1
1	73	2	0	0		1	6	6	2	0	0	0	0	166	88	90	96	22	37.5	15	1	2	1	0	2	1	1	0
1	73	2	1	1	2	1	24	1	5	0	0	0	0	162	96	113	90	18	37	14	1	2	2	0	2	1	4	0
1	73	2	1	1	2	1	6	1	8	0	1	1	0	147	80	110	88	28	36.7	15	1	2	1	0	3	1	1	0
0	73	1	0	1	1	1	16	4	2	0	1	1	0	130	60	90	95	29	39.7	15	1	2	2	0	2	1	3	0
1	73	2	1	1	2	1	13	3	1	0	0	0	0	147	60	86	84	22	36.8	15	1	2	2	0	2	1	2	0
0	73	2	1	0		1	6	0	2	0	0	1	1	139	81	120	94	22	38.2	15	1	2	2	0	4	1	3	0
0	74	2	0	1	1	1	10	1	3	0	0	1	0	122	60	120	98	26	36.6	15	1	3	2	0	2	1	3	0
1	74	2	1	0		1	15	7	3	0	0	0	0	133	62	130	100	14	38.8	15	1	3	2	0	3	0	3	0
1	74	2	1	1	2	0		5	2	0	0	0	0	139	59	90	89	22	37.5	15	0	2	0	0	1	1	2	0
0	74	1	1	1	2	1	3	5	5	0	0	0	0	194	71	194	92	34	39.9	13	1	2	2	0	3	2	5	0
1	74	1	1	1	2	1	8	1	7	1	1	1	0	160	93	106	91	27	36.8	15	1	2	2	0	2	1	2	0
0	74	2	1	0		0		2	14	1	1	1	0			60	94	36	36	15	1	2	1	0	2	1	1	0
1	74	2	1	1	2	1	8	3	7	0	0	1	0	112	72	61	87	27	36.3	15	1	2	2	0	2	1	2	0
0	74	0	0	1	1	1	11	2	1	0	1	0	0	160	90	160	88	40	39.2	15	1	2	2	1	3	1	5	1
0	74	1	1	1	2	1	8	2	3	0	0	0	0	139	79	176	91	40	36.8	15	1	2	2	0	3	1	2	0
1	74	1	1	1	3	1	4	2	3	0	0	0	0	133	45	87	80	28	38.7	15	1	2	2	0	2	1	6	0
1	74	3	1	0		0		3	1	0	0	0	0	176	62	73	98	16	36.9	14	0	2	0	0	1	1	1	0
0	74	1	1	1	2	1	15	2	7	0	0	0	0	140	71	100	97	21	38.2	15	1	2	2	0	3	0	3	0
1	75	3	1	0		1	1	2	1	0	0	0	0	155	69	64	99	14	36.2	14	0	4	0	0	0	1	2	0
0	75	1	1	1	1	1	4	1	1	0	0	0	0	156	82	97	97	30	39	14	1	2	2	0	3	2	1	0
0	75	2	1	1	1	1	11	3	1	0	0	0	0	139	94	125	96	22	37.6	15	1	2	2	0	2	1	2	0
1	75	2	0	1	2	1	4	3	10	1	1	1	0	167	111	121	96	22	38	15	1	2	1	0	2	1	1	0
1	75	1	1	1	2	1	8	1	2	1	1	1	0	117	50	115	90	38	38.2	15	1	2	2	0	4	1	3	0
0	76	2	0	1	1	1	7	0	7	0	0	0	0	119	69	89	94	15	37.7	15	0	14	0	0	0	0	3	0
0	76	2	1	1	1	1	6	3	5	0	0	1	0	115	55	80	88	18	38.7	15	0	13	0	0	1	0	1	0
1	76	2	0	1	2	1	1	1	3	0	0	0	0	154	87	137	94	14	39.7	15	1	13	1	0	2	0	0	0
1	76	2	1	1	3	1	2	2	1	0	0	1	0			79	94	14	37.8	15	0	13	0	0	1	0	0	0
0	76	2	1	1	1	1	1	5	21	0	0	0	0	75	40	105	70	25	36.8	15	1	13	2	0	3	2	6	0
1	76	1	0	1	2	1	20	2	1	0	0	0	0	50	40	130	70	14		15	1	4	2	1	2	1	2	1
0	76	3	1	1	3	1	2	2	2	0	0	0	0	115	87	115	95	24	36.7	15	1	2	2	0	2	1	2	0
0	76	2	1	1	3	1	7	0	3	0	0	0	0	140	85	91	95	25	39.1	15	1	2	1	0	3	1	2	0
0	76	2	1	1	3	1	9	3	1	0	0	0	0	156	80	103	97	18	38.6	15	1	2	2	0	2	0	2	0
0	76	2	1	1	2	1	7	3	25	0	1	1	0	135	57	86	95	28	37.9	15	0	2	0	0	1	1	3	0
0	76	2	1	0		1	7	9	8	0	1	1	0	160	90	95	90	20	39.3	15	1	2	2	0	2	0	3	0
1	76	2	1	1	3	1	5	0	7	0	0	0	0	162	59	77	94	24	37.8	15	1	2	2	0	2	1	2	0
0	76	2	1	1	2	1	6	3	7	1	1	0	0	120	50	88	92	20	37	14	0	2	0	0	1	1	1	0
1	76	2	1	1	2	1	5	2	1	0	0	0	0	154	86	112	88	18	37.9	12	0	2	0	0	1	1	6	0
1	76	1	1	1	2	1	6	1	1	0	0	0	0	161	84	135	99	18	38.1	15	1	2	2	0	3	0	2	0
0	76	2	1	1	2	1	6	8	2	0	0	1	0	119	61	115	90	22	37.6	15	1	2	2	0	3	1	2	0
1	76	2	1	1	1	1	1	2	3	0	0	0	0	149	48	58	99	16	35.8	15	0	2	0	0	1	0	0	0
0	76	2	1	1	1	1	5	3	2	0	0	0	0	147	60	55	100	20	37.4	15	0	2	0	0	1	0	2	0
0	76	2	0	1	1	1	5	3	6	0	0	0	0	155	77	84	88	18	37.2	15	0	2	0	0	1	0	2	0
0	77	3	0	1	1	1	5	4	2	0	0	1	0	140	61	60	96	22	38.7	15	1	13	1	0	2	1	1	0
0	77	3	0	0		1	10	3	1	0	1	0	0	130	70	92	97	14	38.3	14	1	5	2	0	3	1	1	0
0	77	1	1	1	1	1	6	2	1	0	0	0	0	87	63	74	98	19	38.1	15	0	4	0	0	1	1	1	0
0	77	2	1	1	2	1	4	7	3	0	0	0	0	140	70	117	94	18	39.1	15	1	4	1	0	3	0	0	0
1	77	1	1	1	2	0		1	1	0	0	0	0	120	50	95	95	24	37.3	15	1	3	1	0	3	1	1	0
1	77	2	1	1	2	1	1	0	1	0	0	1	0	147	47	106	96	20	37.7	15	0	3	0	0	1	0	1	0
0	77	2	1	0		1	3	2	3	0	0	0	0	175	84	99	93	20	38.9	15	1	3	1	0	3	0	1	0
0	77	2	1	1	3	1	6	2	1	0	0	0	0	136	72	95	88	22	37.4	15	1	2	2	0	2	1	4	0
0	77	2	1	1	3	1	16	2	21	1	1	1	0	105	74	112	95	22	36.6	15	1	2	1	0	3	1	1	0
1	77	2	1	0		1	19	2	2	0	0	0	0	73	51	96	95	22	37.5	15	1	2	2	0	2	2	2	0
1	77	0	0	1	1	1	3	1	1	1	1	1	0					22		11	0	2	0	1	1	0	0	1
0	77	2	1	1	3	1	2	2	14	0	0	1	0	137	93	100	99	18	37.4	15	0	2	0	0	1	0	1	0
1	77	2	1	1	2	1	4	1	1	0	0	0	0	131	58	58	85	21	38.7	15	1	2	2	0	2	0	2	0
1	78	3	1	0		0		0	30	1	1	1	0	141	84	75	99	14	36.8	15	0	13	0	0	0	0	0	0
0	78	3	1	0		0		0	5	0	0	1	0	159	76	70	96	15	38.1	15	0	13	0	0	1	0	0	0
0	78	2	0	1	2	1	2	6	3	1	1	1	0	158	71	119	94	26	37.6	15	1	13	1	0	2	1	1	0
0	78	3	0	0		1	14	4	1	0	0	0	0	142	80	108	100	22	36.9	15	1	4	1	0	3	1	2	0
1	78	1	1	1	2	1	5	4	7	0	0	0	0	103	79	64	96	19	33.9	10	0	4	0	0	1	1	4	0
0	78	2	1	1	3	1	18	1	7	0	0	0	0	155	99	125	97	19	38.9	14	1	2	2	0	2	1	2	0
1	78	3	1	1	1	0		4	3	0	0	0	0	115	80	70	97	20	36.2	15	0	2	0	0	0	0	0	0
0	78	3	1	1	2	1	9	4	14	0	1	1	0			105	93	20	38.6	15	1	2	1	0	2	0	1	0
1	78	2	1	1	3	1	8	3	14	0	1	1	0	175	62	63	100	17	37.1	15	0	2	0	0	1	0	0	0
0	78	3	1	1	2	1	2	4	7	0	0	0	0	115	60	50	96	20	38.1	15	0	2	0	0	1	0	4	0
0	78	1	1	1	2	1	32	2	7	0	0	0	0	114	75	130	77	29	37.5	15	1	2	1	0	2	1	1	0
1	78	3	0	0		0		4	1	0	0	0	0	143	68	76	95	20	37.4	15	0	2	0	0	1	0	2	0
0	78	1	1	1	2	1	26	4	3	1	1	1	0	79	46	65	93	22	37.6	15	1	2	3	0	1	2	4	0
1	78	1	1	1	1	1	22	2	1	0	0	0	0	150	79	111	79	25	37.3	14	1	2	2	0	3	2	3	0
1	78	1	1	0		1	7	4	3	0	0	0	0			132	88	20	38.3	15	1	2	2	0	2	0	2	0
0	79	3	1	1	3	0		5	5	0	0	0	0	109	60	110	92	23	36.1	15	1	5	1	0	3	1	2	0
1	79	2	1	1	2	1	10	2	2	0	0	0	0	110	40	80	94	20	37.5	15	0	2	0	0	0	0	3	0
0	79	2	1	0		1	26	4	10	1	1	1	0	149	80	84	92	24	35.7	15	1	2	2	0	3	1	4	0
0	79	2	1	1	2	1	6	2	2	1	1	1	0	113	74	72	89	22	36.2	15	0	2	0	0	1	1	2	0
0	79	1	0	1	1	1	25	4	4	1	1	1	0	129	67	98	88	22	39.2	15	1	2	2	0	3	1	3	0
0	79	3	1	1	3	0		2	1	0	0	0	0	157	66	64	95	14	37.9	14	0	2	0	0	0	1	1	0
0	79	3	1	1	2	0		3	14	0	0	0	0	100	55	78	96	25	38.1	14	1	2	2	0	3	3	4	0
0	79	2	1	0		0		4	14	0	0	0	0	199	82	79	98	22	36.6	15	0	2	0	0	1	1	1	0
0	79	1	1	1	1	1	17	6	1	0	0	0	0	144	53	99	77	26	39.8	15	1	2	2	0	3	1	4	0
0	79	2	1	0		0		2	9	0	1	1	0	174	81	91	98	22	38	15	1	2	1	0	3	1	2	0
0	79	2	1	0		1	13	3	7	1	1	1	0	122	58	60	93	28	37.3	15	0	1	0	0	1	1	3	0
0	80	1	1	1	3	1	11	3	1	0	0	0	0	116	60	90	97	34	38.7	15	1	2	2	0	3	1	6	0
1	80	3	1	1	2	1	2	1	1	0	0	0	0	137	83	67	95	14	38.5	15	1	2	1	0	2	0	0	0
1	80	1	0	1	1	1	22	1	4	0	0	0	0	96	56	145	94	30	39.4	15	1	2	2	0	3	2	5	0
0	81	2	1	1	2	1	4	0	1	1	1	1	0	127	67	78	98	22	34.9	14	1	4	2	0	2	2	2	0
1	81	1	0	1	1	1	4	2	3	0	0	0	0	93	52	116	92	34	39.7	14	1	4	2	0	3	3	3	0
0	81	1	0	1	2	1	10	2	10	0	0	1	0	103	44	94	89	39	37.2	15	1	2	2	0	3	1	3	0
0	81	3	1	1	2	1	14	2	1	0	0	0	0	93	59	68	93	20	37.9	15	0	2	0	0	1	1	4	1
0	81	2	1	1	2	1	3	2	0	0	0	0	0	125	72	65	92	27	38	14	1	2	2	0	1	2	3	0
0	81	2	1	1	2	1	15	3	7	1	1	1	0	92	54	120	94	26	37.6	15	1	2	2	0	2	2	4	0
1	81	3	1	1	3	1	7	0	3	0	0	1	0	155	89	99	99	30	37.7	15	1	2	2	0	3	1	2	0
0	81	3	1	1	3	1	13	2	7	0	0	1	0	124	58	68	95	20	36.8	15	0	2	0	0	1	0	3	0
0	81	1	1	0		1	3	1	1	0	1	0	0	160	73	92	93	24	38.8	15	1	2	1	0	3	1	2	0
0	81	2	1	1	2	1	14	1	5	0	0	1	0	105	60	92	92	17	38.9	15	1	2	2	0	4	0	3	0
0	81	2	1	1	2	1	6	4	1	0	1	0	0	177	83	138	95	38	37.5	14	1	2	2	0	2	2	3	0
1	81	1	1	1	2	1	3	1	2	1	1	1	0	195	92	136	99	30	37.1	15	1	2	2	0	2	1	0	0
1	82	1	1	1	2	1	8	2	3	0	0	1	0	168	98	45	96	15	33.7	15	0	13	0	0	1	0	4	1
0	82	2	0	0		1	4	2	2	0	0	0	0	103	73	101	100	14	36.9	15	1	3	1	0	2	0	0	0
0	82	1	1	1	2	1	39	4	1	1	1	1	0	77	46	93	89	20	34.6	15	1	2	2	0	2	1	6	0
1	82	2	1	1	1	1	10	1	3	0	0	0	0	159	68	117	92	25	37.8	15	1	2	2	0	2	1	2	0
0	82	2	1	0		1	6	3	1	0	0	1	0	104	71	81	89	20	36.6	15	0	2	0	0	1	0	2	0
0	82	2	1	0		1	3	3	3	1	1	1	0	142	67	83	93	20	39.7	15	0	2	0	0	1	0	3	0
1	82	2	1	0		0		1	3	0	0	0	0	164	65	88	95	25	36.8	15	0	2	0	0	1	1	1	0
1	82	1	1	1	3	1	3	0	4	0	0	0	0	107	50	130	87	28	39.3	15	1	2	2	0	3	1	2	0
1	82	1	0	1	3	1	11	3	7	1	1	1	0	133	77	85	87	22	37.3	15	1	2	2	0	2	1	2	0
1	83	1	1	1	3	1	12	2	3	0	0	0	0	117	49	173	95	22	36.7	14	1	4	2	0	3	2	2	0
0	83	2	1	1	2	1	32	2	10	1	1	1	0	98	57	114	95	17	36.4	14	1	4	2	0	1	2	6	0
1	83	1	1	1	2	1	31	1	2	0	0	1	0	90	49	107	97	26	36.7	11	1	4	2	0	3	3	9	0
1	83	2	1	1	3	0		2	3	0	0	0	0	185	70	78	97	12	37.2	15	0	4	0	0	0	0	1	0
0	83	2	1	1	2	1	5	3	7	1	1	1	0	120	60	100	93	14	37.3	14	1	4	2	0	3	1	5	0
1	83	2	1	1	1	1	4	1	2	0	0	0	0	160	80	102	98	22	39.2	15	1	3	1	0	4	1	0	0
1	83	1	1	1	2	1	18	2	1	0	0	0	0	136	77	123	93	31	39	14	1	2	2	0	3	2	4	0
0	83	1	1	1	3	1	6	3	21	0	0	1	0	103	54	110	96	40	38.8	15	1	2	2	0	4	1	3	0
0	83	2	1	1	2	1	4	0	2	0	0	0	0	136	90	96	97	22	38.5	15	1	2	2	0	3	1	3	0
0	83	1	1	1	2	1	24	1	1	1	1	1	0			100	92	20	38.2	15	1	2	2	0	2	0	4	0
0	83	2	1	1	3	1	5	4	2	1	1	1	0	126	76	114	97	14	37.7	14	0	2	0	0	1	1	4	0
1	83	2	1	0		0		4	19	0	1	0	0	159	73	78	95	24	36.8	15	0	2	0	0	1	1	2	0
0	83	3	1	1	2	0		2	21	1	1	1	0	126	69	87	92	22	36.4	15	0	2	0	0	1	1	3	0
1	83	2	1	1	3	1	4	2	5	0	0	1	0	183	67	97	97	14	37.4	14	1	2	1	0	2	1	0	0
0	83	2	1	1	2	1	15	3	35	1	1	1	0	104	60	61	91	21	36.8	15	1	2	1	0	2	0	5	0
0	84	3	1	0		1	11	4	14	1	1	1	0	180	94	66	91	14	38	15	0	13	0	0	1	0	4	1
0	84	3	1	1	3	0		1	4	1	1	1	0	142	79	105	97	14	37.2	15	0	4	0	0	1	0	1	0
0	84	2	1	1	1	1	10	3	2	0	0	0	0	127	61	78	89	20	38.6	15	1	2	2	0	2	0	3	0
0	84	2	1	1	3	1	5	2	2	0	0	0	0	119	51	110	93	22	37.9	15	1	2	1	0	2	1	2	0
1	84	2	1	0		1	4	2	7	0	0	0	0	137	49	50	90	22	37.8	15	0	2	0	0	1	1	1	0
1	84	2	1	1	2	1	14	2	5	0	0	0	0	160	80	130	93	25	37.1	14	1	2	2	0	2	2	3	0
0	84	2	1	0		0		1	40	0	0	0	0	160	95	86	94	14	37.7	15	0	2	0	0	1	0	1	0
1	84	2	1	1	3	0		3	1	1	1	0	0	193	98	82	97	16	37.4	15	0	2	0	0	0	0	0	0
0	85	2	1	0		1	2	1	2	0	0	0	1					14	37.8	15	0	14	0	0	0	0	4	0
1	85	2	1	0		1	4	1	5	1	1	1	0	93	76	101	95	18	38.1	15	1	14	1	0	3	1	0	0
1	85	2	1	0		1	5	1	10	1	1	1	0	169	93	69	95	18	37.4	15	0	14	0	0	0	0	1	0
1	85	1	1	1	3	1	5	0	1	0	0	0	0	117	67	94	94	31	38.4	15	1	13	1	0	3	1	1	0
0	85	2	1	1	2	1	2	2	3	0	0	0	0	119	70	110	91	30	38.7	15	1	2	2	0	4	1	4	0
0	85	2	1	0		1	6	2	7	1	1	1	0	121	71	80	100	18	36.9	15	0	2	0	0	1	0	2	0
0	85	1	1	1	3	1	2	1	1	0	0	0	0	179	134	93	97	32	39	14	1	2	2	0	3	2	3	0
0	85	3	1	1		0		3	2	0	1	0	0	134	74	100	88	25	37.4	14	1	2	2	0	3	2	1	0
1	85	2	1	0		1	6	1	14	1	1	1	0	133	55	80	94	20	37.9	15	0	2	0	0	1	0	2	0
1	85	1	1	1	2	1	10	2	14	0	0	1	0	126	91	126	90	16	38	15	1	2	2	0	2	0	3	0
0	85	3	0	0		1	51	2	2	0	0	0	0	117	44	55	97	18	36.6	15	0	2	0	0	0	0	1	0
1	85	1	1	0		1	4	3	2	0	0	0	0	164	119	137	97	21	37.6	15	1	2	2	0	3	0	3	0
0	85	3	1	1	2	0		2	28	0	0	1	0	180	100	80	95	18	38.8	15	0	2	0	0	1	0	0	0
1	85	2	1	1	3	1	3	0	1	1	1	1	0	152	97	70	95	20	38.4	14	0	2	0	0	1	1	1	0
0	86	2	1	0		0		1	3	0	0	0	0	186	96	100	96	14	37	15	0	14	0	0	1	0	0	0
1	86	2		1	3	1	4	2	3	0	0	0	0	136	83	116	93	22	38.8	15	1	4	1	0	4	1	0	0
0	86	2	1	1	2	1	11	5	40	0	1	1	1	134	80	112	90	30	37.1	15	1	2	2	0	2	1	6	0
1	86	2	1	1	3	1	8	3	14	0	1	1	0			78	93	20	37.4	15	0	2	0	0	0	0	3	0
0	86	3	0	1	2	1	2	0	1	0	0	0	0	161	78	65	95	18	37.5	15	0	2	0	0	0	0	0	0
1	86	2	1	1	3	1	16	4	3	1	1	1	0	120	75	80	97	14	37.6	11	0	2	0	0	1	1	3	0
1	86	2	1	1	2	0		1	1	0	0	1	0	138	62	85	93	28	37.9	15	0	2	0	0	1	1	2	0
0	86	2	1	1	2	1	6	4	3	0	0	0	0	166	70	115	96	24	38.2	15	1	2	2	0	3	1	2	0
1	86	2	1	1	1	1	15	1	7	1	1	1	0	177	95	87	92	22	36.4	15	1	2	2	0	2	1	2	0
0	87	2	1	1	3	1	5	1	1	0	0	1	0	167	89	88	99	16	38.1	15	0	14	0	0	1	0	1	0
1	87	2	1	1	3	1	8	1	10	0	1	1	0	130	93	120	92	30	38	15	1	2	2	0	3	1	2	0
1	87	1	1	1	1	1	12	5	2	0	0	0	0	77	54	80	93	22	39.3	15	1	2	2	0	2	2	1	0
1	87	2	1	0		1	4	0	2	1	1	1	0	145	70	91	93	18	36.7	15	1	2	2	0	2	0	2	0
1	87	1	1	0		0		1	21	0	1	1	0	142	63	100	97	20	39.5	15	1	2	1	0	2	0	0	0
0	87	2	1	1	3	1	31	3	1	0	0	0	0	141	66	112	95	22	37.4	15	1	2	1	0	3	1	4	0
1	88	1	1	1	2	1	6	1	3	0	0	0	0	83	46	52	100	22	31.6	8	1	13	2	0	2	3	5	0
0	88	2	1	1	2	1	5	7	3	1	1	1	1	130	90	80	97	14	37.4	15	0	4	0	0	1	0	2	0
1	88	2	0	1	2	1	5	0	6	1	1	1	0	205	79	81	95	18	35.5	15	0	4	0	0	1	0	0	0
1	88	2	0	1	2	1	3	1	1	0	0	0	0	136	55	111	93	23	37.1	14	1	2	2	0	2	2	1	0
1	88	3	1	1	3	1	8	0	1	1	1	1	0	141	63	64	95	22	37.4	15	0	2	0	0	1	1	2	0
0	88	2	1	1	2	0		3	3	0	0	0	0	100	48	100	93	20	39.1	15	1	2	1	0	3	1	1	0
0	88	1	1	1	3	1	13	1	1	0	0	0	0	130	96	123	97	32	38.7	12	1	2	2	0	3	2	5	0
0	88	2	1	1	1	1	11	1	9	0	1	1	0	168	72	88	92	30	37.8	15	0	2	0	0	1	1	3	0
0	88	2	1	1	3	1	13	8	1	0	0	0	0	184	82	76	95	16	38	14	0	2	0	0	1	1	1	0
0	89	3	1	0		1	4	2	7	0	0	1	0	140	56	65	97	15	36.7	15	1	4	1	0	2	0	3	0
1	89	3	1	1	3	0		2	14	0	0	1	0	195	90	73	98	18	37.4	14	0	3	0	0	0	1	2	0
0	89	1	1	1	1	1	3	2	3	0	1	0	0	116	64	135	96	22	37.1	14	1	2	2	0	3	2	3	0
1	90	2	1	1	3	1	1	1	1	0	0	0	0	165	76	92	95	16	38.1	13	1	13	2	0	2	1	1	0
1	90	2	1	1	3	1	3	2	7	0	0	0	0	138	68	65	93	18	37.3	14	0	4	0	0	0	1	2	0
1	90	0	1	1	1	1	10	4	3	0	0	0	0	74	42	104	92	31	37.8	14	1	4	2	0	2	3	6	0
0	90	2	1	1	2	1	4	2	1	0	0	0	0	73	45	120	94	18	37.9	14	1	4	2	0	2	2	3	0
1	90	3	1	1		1	8	1	0	0	0	0	0	97	79	96	96	14	37.7	14	1	3	2	0	2	2	2	0
0	90	2	1	1	3	1	22	2	10	1	1	1	0	143	53	60	92	25	37.8	15	1	2	1	0	2	1	3	0
1	91	2	1	1	3	1	5	2	4	0	1	0	0	110	57	87	95	14	36.1	15	0	4	0	0	0	0	2	0
1	91	2	0	1	2	1	1	0	2	0	0	0	0	150	93	95	99	20	37.4	14	0	2	0	0	1	1	1	0
1	91	2	1	0		1	32	5	14	0	0	0	0	126	42	78	94	20	37.2	14	0	2	0	0	1	1	2	0
1	92	1	1	1	2	1	28	5	1	0	0	0	0	176	90	94	95	27	38.3	15	1	5	1	0	4	1	3	0
1	92	2	1	1	2	1	10	2	3	1	1	1	0	118	53	87	93	18	38.2	15	1	3	2	0	2	0	3	0
1	92	1	1	1	2	1	5	2	3	0	0	0	0			140	98	20	39.3	15	1	2	1	0	2	0	1	0
0	92	1	1	1	3	1	11	7	4	0	0	1	0				91	32		15	0	2	0	0	1	1	5	1
1	92	2	1	1	2	1	12	2	1	0	0	0	0	133	75	105	95	30	38.7	14	1	2	2	0	3	2	5	0
1	92	1	1	1	2	1	11	1	7	0	1	1	0	189	101	65	77	17	37.1	15	0	1	0	0	1	0	6	0
1	93	3	1	0		0		0	1	1	1	1	0	143	62	98	95	18	37	14	0	14	0	0	1	1	2	0
1	93	1	1	1	2	1	4	2	1	1	1	1	0	196	30	80	99	12	37.3	14	0	4	0	0	1	1	2	0
1	93	1	1	0		1	6	2	3	0	0	0	0	129	93	104	95	32	38.7	15	1	3	1	0	4	1	0	0
0	93	2	0	1	1	1	4	3	3	0	0	1	1	116	46	91	95	21	37.8	14	1	2	2	0	3	1	6	0
0	93	2	1	1	1	1	34	4	1	0	0	0	0	86	40	88	97	15	36.8	15	0	2	0	0	0	1	4	0
0	93	2	1	1	2	1	18	1	7	0	0	1	0	97	52	81	91	23	38.3	14	1	2	2	0	2	3	6	0
1	93	2	1	1		1	10	4	7	1	1	1	0	115	59	93	94	28	37.4	15	1	2	2	0	3	1	4	0
0	94	1	1	1	3	1	3	2	2	0	0	0	0	136	99	102	92	25	37.1	15	1	2	2	0	3	1	4	0
0	95	2	1	1	2	1	21	3	1	0	0	1	0	98	55	104	95	22	38	15	1	2	2	0	3	2	2	0
0	95	2	1	1	3	1	6	0	1	1	1	1	0	154	72	84	93	28	38.1	15	1	2	2	0	2	1	3	0
1	97	3	1	1	2	1	18	0	3	1	1	0	0	199	107	101	95	18	37.7	15	1	2	1	0	2	0	0	0
1	100	3	1	1	3	1	5	0	2	0	0	1	0	176	80	58	100	20	35.2	12	0	13	0	0	1	1	3	1
